# Supplementary material for: Quality of life and retention in care among people living with HIV initiated on ART in the era of “Universal Test and Treat” policy at a large HIV Clinic in South Western Uganda
Source: PLoS One. 2025 May 15;20(5):e0324024. doi: 10.1371/journal.pone.0324024 (PMC12080831; doi:10.1371/journal.pone.0324024)
Supplement: S1 File — (CSV) [file pone.0324024.s001.csv]

id	sex	age	marital	religion	canyouwrite	educ	basecd4	job	retain	qol	adhere	mQOL	PQOL
36	1	49	2	1	1	p5-p7	>=500	peasant	lost	Good	0	133.716	66.35018
300	0	35	1	2	1	s1-s4	>=500	Casual labourer/vendor	yes	Good	0	133.716	66.35018
298	0	26	2	1	1	p5-p7	>=500	peasant	yes	Good	0	133.716	66.35018
72	0	25	2	2	1	s1-s4	>=500	peasant	yes	Good	0	133.716	66.35018
233	0	26	2	2	2	p1-p4	<500	Casual labourer/vendor	yes	Good	0	133.716	66.35018
44	0	26	2	2	1	p5-p7	>=500	Casual labourer/vendor	lost	Good	1	133.716	66.35018
263	1	26	1	2	1	s1-s4	<500	Casual labourer/vendor	yes	Good	0	133.716	66.35018
182	0	29	2	2	1	p1-p4	<500	dependant	yes	Good	0	133.716	66.35018
91	0	37	2	1	1	s1-s4	<500	dependant	yes	Good	0	133.716	66.35018
35	1	22	4	1	1	p5-p7	<500	dependant	yes	Poor	0	133.716	66.35018
106	0	25	2	1	1	s1-s4	<500	paid employee	yes	Good	1	133.716	66.35018
18	0	27	2	2	1	p5-p7	<500	paid employee	yes	Good	1	133.716	66.35018
52	0	40	1	2	1	s1-s4	<500	paid employee	yes	Good	0	133.716	66.35018
22	0	26	2	4	1	p5-p7	>=500	dependant	yes	Good	1	133.716	66.35018
95	1	49	4	2	1	p5-p7	>=500	Casual labourer/vendor	yes	Good	0	133.716	66.35018
94	1	53	5	2	1	p1-p4	>=500	Casual labourer/vendor	yes	Good	0	133.716	66.35018
90	0	31	1	2	2	p5-p7	<500	Casual labourer/vendor	yes	Good	0	133.716	66.35018
32	0	21	4	2	1	s1-s4	>=500	Casual labourer/vendor	yes	Good	0	133.716	66.35018
77	1	33	2	1	1	p5-p7	>=500	paid employee	lost	Good	1	133.716	66.35018
238	1	26	2	2	1	s1-s4	<500	paid employee	yes	Good	0	133.716	66.35018
227	0	37	2	2	2	p5-p7	<500	peasant	yes	Good	1	133.716	66.35018
42	1	37	2	4	2	p1-p4	<500	Casual labourer/vendor	lost	Good	1	133.716	66.35018
83	0	33	2	2	1	s1-s4	<500	Casual labourer/vendor	yes	Good	0	133.716	66.35018
45	0	27	1	5	1	s1-s4	>=500	peasant	lost	Good	0	133.716	66.35018
29	1	57	2	1	1	s5-s6	<500	peasant	yes	Good	0	133.716	66.35018
43	0	34	3	1	1	s1-s4	>=500	Casual labourer/vendor	yes	Good	0	133.716	66.35018
51	1	54	3	2	1	p5-p7	<500	Casual labourer/vendor	yes	Good	1	133.716	66.35018
252	1	25	2	2	1	p5-p7	>=500	Casual labourer/vendor	yes	Good	0	133.716	66.35018
284	1	46	1	2	1	p5-p7	<500	Casual labourer/vendor	yes	Good	0	133.716	66.35018
268	1	39	1	2	1	p5-p7	>=500	Casual labourer/vendor	yes	Good	0	133.716	66.35018
245	0	36	2	3	1	s1-s4	>=500	Casual labourer/vendor	lost	Good	0	133.716	66.35018
261	0	24	2	3	2	p1-p4	>=500	Casual labourer/vendor	yes	Good	1	133.716	66.35018
286	1	25	5	2	2	none	>=500	Casual labourer/vendor	yes	Good	0	133.716	66.35018
270	0	42	2	2	2	p5-p7	<500	peasant	yes	Good	1	133.716	66.35018
246	1	31	2	3	2	p5-p7	<500	peasant	yes	Good	1	133.716	66.35018
274	0	20	2	1	2	s1-s4	<500	dependant	yes	Good	0	133.716	66.35018
129	0	29	2	1	2	p1-p4	>=500	Casual labourer/vendor	yes	Good	0	133.716	66.35018
162	0	49	2	4	2	none	<500	Casual labourer/vendor	yes	Good	0	133.716	66.35018
135	0	44	2	3	1	Post sec	<500	Casual labourer/vendor	lost	Good	1	133.716	66.35018
75	0	43	2	3	2	p1-p4	<500	peasant	yes	Good	0	133.716	66.35018
248	0	34	2	4	1	s1-s4	<500	Casual labourer/vendor	yes	Good	1	133.716	66.35018
251	0	27	2	2	1	p5-p7	<500	Casual labourer/vendor	yes	Good	1	133.716	66.35018
87	0	26	2	1	1	p5-p7	>=500	dependant	yes	Good	1	133.716	66.35018
260	0	29	2	3	1	s1-s4	>=500	peasant	yes	Good	0	133.716	66.35018
259	1	36	1	2	1	p5-p7	>=500	Casual labourer/vendor	yes	Good	0	133.716	66.35018
250	0	30	2	2	1	s1-s4	<500	peasant	yes	Good	1	133.716	66.35018
269	1	42	1	1	1	s1-s4	<500	paid employee	yes	Good	1	133.716	66.35018
277	1	69	2	3	1	s1-s4	>=500	paid employee	yes	Good	0	133.716	66.35018
229	0	40	1	1	1	s1-s4	<500	Casual labourer/vendor	yes	Good	1	133.716	66.35018
84	0	36	2	2	1	s1-s4	>=500	paid employee	yes	Good	0	133.716	66.35018
276	0	33	2	1	1	p5-p7	<500	Casual labourer/vendor	yes	Good	0	133.716	66.35018
152	1	36	2	2	1	s1-s4	<500	Casual labourer/vendor	yes	Good	1	133.716	66.35018
299	0	35	2	1	2	p5-p7	<500	Casual labourer/vendor	yes	Good	0	133.716	66.35018
264	1	29	1	2	1	s1-s4	<500	Casual labourer/vendor	yes	Good	1	133.716	66.35018
266	0	34	2	2	1	s1-s4	<500	dependant	yes	Good	1	133.716	66.35018
69	0	33	2	2	1	s1-s4	>=500	peasant	yes	Good	0	133.716	66.35018
257	0	20	2	2	2	s1-s4	>=500	dependant	lost	Good	0	133.716	66.35018
232	0	21	2	2	1	s1-s4	<500	dependant	yes	Good	0	133.716	66.35018
76	1	32	1	1	1	Post sec	>=500	Casual labourer/vendor	yes	Good	1	133.716	66.35018
66	0	29	2	2	1	p5-p7	<500	Casual labourer/vendor	yes	Good	0	133.716	66.35018
255	1	32	2	2	1	s1-s4	<500	Casual labourer/vendor	lost	Good	1	133.716	66.35018
256	1	27	2	2	2	p5-p7	<500	Casual labourer/vendor	yes	Good	1	133.716	66.35018
290	0	21	2	3	2	p1-p4	<500	dependant	yes	Good	0	133.716	66.35018
247	1	38	2	1	1	s1-s4	>=500	Casual labourer/vendor	lost	Good	1	133.716	66.35018
292	1	41	2	1	2	p5-p7	<500	Casual labourer/vendor	yes	Good	1	133.716	66.35018
82	0	28	2	1	1	p5-p7	<500	peasant	yes	Good	0	133.716	66.35018
89	0	43	2	2	1	p5-p7	>=500	peasant	yes	Good	0	133.716	66.35018
88	1	58	4	1	2	p1-p4	<500	Casual labourer/vendor	yes	Good	1	133.716	66.35018
23	0	27	2	1	1	p5-p7	<500	dependant	yes	Good	1	133.716	66.35018
243	0	37	2	2	1	s1-s4	<500	dependant	yes	Good	1	133.716	66.35018
281	0	62	2	1	1	p1-p4	>=500	peasant	yes	Good	0	133.716	66.35018
291	1	54	2	1	2	p1-p4	<500	peasant	yes	Good	0	133.716	66.35018
267	0	27	2	2	1	s1-s4	<500	Casual labourer/vendor	yes	Good	0	133.716	66.35018
67	0	25	2	2	1	p1-p4	>=500	dependant	lost	Good	1	133.716	66.35018
296	1	29	2	2	2	p1-p4	<500	Casual labourer/vendor	yes	Good	1	133.716	66.35018
278	0	32	2	2	2	p1-p4	>=500	Casual labourer/vendor	lost	Good	1	133.716	66.35018
230	1	40	2	2	2	p5-p7	<500	peasant	lost	Good	1	133.716	66.35018
271	0	45	2	1	1	p5-p7	>=500	paid employee	yes	Good	0	133.716	66.35018
236	1	42	2	3	1	s1-s4	>=500	Casual labourer/vendor	yes	Good	1	133.716	66.35018
234	0	24	2	3	1	s1-s4	<500	Casual labourer/vendor	yes	Good	0	133.716	66.35018
239	0	37	2	2	1	s1-s4	>=500	peasant	yes	Good	0	133.716	66.35018
283	1	21	2	2	2	p1-p4	<500	Casual labourer/vendor	yes	Good	1	133.716	66.35018
40	0	39	2	2	1	p5-p7	<500	dependant	yes	Good	0	133.716	66.35018
37	0	25	2	2	1	p5-p7	>=500	peasant	lost	Good	0	133.716	66.35018
48	0	26	4	5	1	p5-p7	<500	paid employee	yes	Good	1	133.716	66.35018
50	0	42	2	2	1	p1-p4	>=500	Casual labourer/vendor	lost	Good	1	133.716	66.35018
47	0	40	4	4	1	p5-p7	>=500	dependant	lost	Good	0	133.716	66.35018
97	1	58	1	2	1	s1-s4	<500	paid employee	lost	Good	0	133.716	66.35018
190	1	25	2	2	2	none	<500	Casual labourer/vendor	yes	Good	0	133.716	66.35018
96	0	26	2	3	1	s1-s4	<500	dependant	lost	Good	0	133.716	66.35018
224	1	33	2	2	1	s1-s4	<500	Casual labourer/vendor	yes	Good	0	133.716	66.35018
241	1	35	2	1	2	p1-p4	>=500	Casual labourer/vendor	yes	Good	1	133.716	66.35018
287	1	32	2	3	1	s1-s4	<500	peasant	yes	Good	1	133.716	66.35018
240	1	30	2	2	1	s1-s4	>=500	Casual labourer/vendor	yes	Good	1	133.716	66.35018
56	1	41	1	2	1	s1-s4	<500	dependant	yes	Good	1	133.716	66.35018
27	1	41	5	2	1	Post sec	<500	Casual labourer/vendor	yes	Good	1	133.716	66.35018
273	1	32	1	2	1	s1-s4	>=500	peasant	yes	Good	0	133.716	66.35018
282	1	46	2	1	1	p5-p7	<500	Casual labourer/vendor	yes	Good	0	133.716	66.35018
288	0	37	1	1	2	p5-p7	<500	Casual labourer/vendor	yes	Good	0	133.716	66.35018
7	1	26	2	2	1	p5-p7	>=500	peasant	yes	Good	0	133.716	66.35018
8	0	31	4	2	1	p5-p7	<500	dependant	yes	Good	1	133.716	66.35018
65	0	33	1	2	1	s1-s4	<500	peasant	yes	Good	0	133.716	66.35018
301	0	41	2	2	2	p5-p7	<500	Casual labourer/vendor	yes	Good	0	133.716	66.35018
62	0	27	4	1	1	s1-s4	<500	Casual labourer/vendor	lost	Good	1	133.716	66.35018
280	0	19	2	2	2	p5-p7	<500	dependant	yes	Good	0	133.716	66.35018
285	0	34	2	2	2	p5-p7	<500	paid employee	yes	Good	0	133.716	66.35018
242	0	26	2	1	2	p1-p4	<500	Casual labourer/vendor	yes	Good	1	133.716	66.35018
295	0	22	1	2	2	p1-p4	<500	dependant	yes	Good	1	133.716	66.35018
46	0	35	2	2	2	p1-p4	>=500	Casual labourer/vendor	yes	Good	0	133.716	66.35018
254	0	41	2	1	1	s1-s4	>=500	paid employee	yes	Good	0	133.716	66.35018
24	1	32	2	2	1	p1-p4	>=500	Casual labourer/vendor	lost	Good	1	133.716	66.35018
85	0	25	2	2	2	p1-p4	<500	Casual labourer/vendor	yes	Good	0	133.716	66.35018
78	1	47	2	3	1	p5-p7	<500	dependant	yes	Good	0	133.716	66.35018
57	1	26	2	2	1	s1-s4	>=500	peasant	yes	Good	1	133.716	66.35018
231	1	32	2	1	1	s1-s4	<500	Casual labourer/vendor	yes	Good	1	133.716	66.35018
228	1	68	2	3	1	p5-p7	<500	peasant	yes	Good	0	133.716	66.35018
293	1	37	2	1	2	p1-p4	<500	peasant	yes	Good	0	133.716	66.35018
253	1	44	2	2	1	p5-p7	>=500	peasant	yes	Good	0	133.716	66.35018
297	1	35	2	2	1	s1-s4	>=500	Casual labourer/vendor	yes	Good	0	133.716	66.35018
55	0	37	4	5	1	p1-p4	<500	Casual labourer/vendor	yes	Good	0	133.716	66.35018
59	0	23	4	1	1	s1-s4	<500	peasant	yes	Good	0	133.716	66.35018
275	1	41	2	1	2	p1-p4	<500	Casual labourer/vendor	yes	Good	1	133.716	66.35018
294	0	38	2	1	1	s1-s4	>=500	peasant	yes	Good	0	133.716	66.35018
54	1	33	4	3	1	p5-p7	<500	Casual labourer/vendor	yes	Good	1	133.716	66.35018
61	0	43	2	2	1	none	>=500	Casual labourer/vendor	yes	Good	1	133.716	66.35018
60	1	33	4	1	1	s1-s4	<500	paid employee	yes	Good	1	133.716	66.35018
258	1	32	2	2	1	p5-p7	>=500	paid employee	yes	Good	0	133.716	66.35018
81	0	33	4	2	1	p5-p7	<500	Casual labourer/vendor	yes	Good	1	133.716	66.35018
79	0	33	2	2	1	s1-s4	<500	dependant	yes	Good	0	133.716	66.35018
279	1	34	2	2	1	p5-p7	<500	dependant	yes	Good	0	133.716	66.35018
86	0	33	2	1	1	p5-p7	<500	Casual labourer/vendor	yes	Good	1	133.716	66.35018
272	1	45	2	2	1	s1-s4	>=500	Casual labourer/vendor	yes	Good	1	133.716	66.35018
80	0	26	2	2	1	p5-p7	>=500	dependant	yes	Good	0	133.716	66.35018
70	0	26	2	2	2	s1-s4	<500	Casual labourer/vendor	yes	Good	1	133.716	66.35018
244	0	48	2	2	1	s1-s4	<500	Casual labourer/vendor	yes	Good	0	133.716	66.35018
235	1	42	2	2	1	s1-s4	<500	Casual labourer/vendor	yes	Good	0	133.716	66.35018
289	0	50	2	1	1	s1-s4	<500	dependant	yes	Good	0	133.716	66.35018
226	1	29	1	1	1	p5-p7	>=500	Casual labourer/vendor	yes	Good	0	133.716	66.35018
237	0	30	2	2	1	s1-s4	<500	dependant	yes	Good	1	133.716	66.35018
63	1	37	2	3	2	p1-p4	<500	Casual labourer/vendor	yes	Good	0	133.716	66.35018
265	1	34	2	1	2	p1-p4	<500	Casual labourer/vendor	yes	Good	1	133.716	66.35018
28	1	42	2	3	1	p5-p7	<500	Casual labourer/vendor	yes	Good	0	133.716	66.35018
16	0	29	3	1	1	p5-p7	>=500	Casual labourer/vendor	yes	Good	0	133.716	66.35018
49	0	22	5	2	1	s1-s4	<500	Casual labourer/vendor	yes	Good	1	133.716	66.35018
93	1	38	2	1	1	p5-p7	<500	peasant	yes	Good	0	133.716	66.35018
99	1	27	1	5	1	p5-p7	>=500	Casual labourer/vendor	yes	Good	0	133.716	66.35018
206	0	37	2	1	2	p1-p4	<500	Casual labourer/vendor	yes	Good	0	133.716	66.35018
249	0	37	2	3	2	p5-p7	<500	dependant	yes	Good	1	133.716	66.35018
21	1	31	2	2	1	s1-s4	<500	Casual labourer/vendor	yes	Good	1	133.716	66.35018
19	1	28	3	2	1	s1-s4	<500	peasant	yes	Poor	1	133.716	66.35018
262	0	35	2	2	1	s1-s4	<500	peasant	yes	Good	1	133.716	66.35018
74	0	32	3	1	2	p1-p4	<500	Casual labourer/vendor	yes	Good	0	133.716	66.35018
6	0	22	4	2	1	p1-p4	>=500	dependant	yes	Poor	1	133.716	66.35018
25	1	44	4	1	1	p1-p4	<500	peasant	yes	Poor	1	133.716	66.35018
17	0	36	1	1	1	s1-s4	>=500	peasant	yes	Good	1	133.716	66.35018
20	0	23	2	1	1	s1-s4	<500	Casual labourer/vendor	yes	Good	0	133.716	66.35018
53	1	35	2	3	1	p5-p7	>=500	peasant	yes	Good	0	133.716	66.35018
26	1	47	5	1	1	p5-p7	>=500	peasant	yes	Good	1	133.716	66.35018
31	0	43	4	2	1	p5-p7	<500	peasant	yes	Good	1	133.716	66.35018
33	0	21	2	1	1	p5-p7	<500	peasant	yes	Good	1	133.716	66.35018
39	0	24	3	2	1	s1-s4	<500	Casual labourer/vendor	yes	Poor	0	133.716	66.35018
38	1	42	2	1	1	p5-p7	<500	Casual labourer/vendor	lost	Poor	0	133.716	66.35018
34	0	29	1	1	1	p1-p4	<500	dependant	yes	Poor	1	133.716	66.35018
30	1	54	4	2	1	p5-p7	<500	paid employee	yes	Poor	0	133.716	66.35018
41	1	39	2	2	1	p1-p4	>=500	Casual labourer/vendor	yes	Good	0	133.716	66.35018
153	1	20	4	3	1	p5-p7	>=500	Casual labourer/vendor	yes	Good	1	133.716	66.35018
100	0	62	4	2	1	s1-s4	>=500	Casual labourer/vendor	yes	Good	0	133.716	66.35018
130	0	27	2	1	1	s1-s4	<500	Casual labourer/vendor	yes	Good	1	133.716	66.35018
102	1	33	2	2	1	s1-s4	>=500	Casual labourer/vendor	yes	Good	0	133.716	66.35018
10	0	34	2	1	2	p1-p4	>=500	Casual labourer/vendor	yes	Good	1	133.716	66.35018
205	0	22	2	2	2	p5-p7	>=500	Casual labourer/vendor	yes	Good	1	133.716	66.35018
2	0	30	1	3	1	p1-p4	>=500	Casual labourer/vendor	yes	Good	1	133.716	66.35018
137	0	26	2	2	2	p1-p4	>=500	dependant	yes	Good	0	133.716	66.35018
4	0	27	5	5	2	p1-p4	<500	Casual labourer/vendor	yes	Poor	1	133.716	66.35018
185	0	23	2	2	2	p5-p7	>=500	Casual labourer/vendor	yes	Good	1	133.716	66.35018
98	0	25	2	2	1	none	>=500	dependant	yes	Good	1	133.716	66.35018
208	1	39	1	1	1	none	<500	Casual labourer/vendor	yes	Good	1	133.716	66.35018
225	1	29	2	2	2	p1-p4	<500	dependant	yes	Good	1	133.716	66.35018
222	0	28	2	1	1	p5-p7	<500	paid employee	yes	Good	1	133.716	66.35018
175	1	55	2	2	1	p1-p4	>=500	Casual labourer/vendor	yes	Good	0	133.716	66.35018
107	0	42	1	2	1	Post sec	<500	Casual labourer/vendor	yes	Good	1	133.716	66.35018
158	1	40	1	3	1	Post sec	<500	Casual labourer/vendor	yes	Good	1	133.716	66.35018
126	0	29	2	5	1	p5-p7	<500	Casual labourer/vendor	yes	Good	1	133.716	66.35018
119	1	39	2	4	1	s1-s4	>=500	Casual labourer/vendor	yes	Good	1	133.716	66.35018
136	0	21	2	2	2	p1-p4	<500	Casual labourer/vendor	yes	Good	1	133.716	66.35018
144	0	34	2	4	1	s1-s4	<500	Casual labourer/vendor	yes	Good	0	133.716	66.35018
150	1	36	2	1	1	p5-p7	>=500	peasant	yes	Good	0	133.716	66.35018
124	0	33	2	2	1	s1-s4	<500	peasant	yes	Good	1	133.716	66.35018
127	0	20	2	2	1	p5-p7	>=500	Casual labourer/vendor	yes	Good	1	133.716	66.35018
101	1	33	1	2	1	p5-p7	>=500	Casual labourer/vendor	yes	Good	1	133.716	66.35018
155	0	24	4	1	1	s5-s6	>=500	Casual labourer/vendor	yes	Good	0	133.716	66.35018
146	0	21	2	3	1	s1-s4	<500	peasant	yes	Good	1	133.716	66.35018
103	1	30	4	2	1	p5-p7	<500	paid employee	yes	Good	1	133.716	66.35018
14	0	43	2	2	1	Post sec	<500	peasant	yes	Good	1	133.716	66.35018
73	0	25	5	1	1	Post sec	<500	peasant	yes	Good	0	133.716	66.35018
68	0	26	2	1	2	p5-p7	>=500	dependant	yes	Good	1	133.716	66.35018
108	0	36	2	2	1	s1-s4	>=500	peasant	yes	Good	0	133.716	66.35018
159	0	52	1	2	1	p5-p7	<500	peasant	yes	Good	0	133.716	66.35018
125	0	33	2	3	1	p5-p7	>=500	peasant	yes	Good	0	133.716	66.35018
120	1	30	2	2	2	p1-p4	<500	peasant	yes	Good	1	133.716	66.35018
115	0	29	5	2	1	s1-s4	>=500	Casual labourer/vendor	yes	Good	0	133.716	66.35018
140	0	27	2	1	2	p1-p4	>=500	dependant	yes	Good	1	133.716	66.35018
131	0	31	2	4	2	p1-p4	<500	dependant	yes	Good	1	133.716	66.35018
156	1	25	2	2	1	p5-p7	<500	dependant	yes	Good	1	133.716	66.35018
121	1	32	2	1	1	s5-s6	>=500	Casual labourer/vendor	yes	Good	0	133.716	66.35018
154	0	26	2	2	2	none	<500	Casual labourer/vendor	yes	Good	0	133.716	66.35018
143	0	35	4	2	1	Post sec	<500	Casual labourer/vendor	yes	Good	1	133.716	66.35018
118	1	27	1	2	2	none	<500	Casual labourer/vendor	yes	Good	1	133.716	66.35018
110	1	37	2	2	2	p1-p4	>=500	dependant	yes	Good	1	133.716	66.35018
142	1	32	5	1	2	none	>=500	Casual labourer/vendor	yes	Good	0	133.716	66.35018
132	1	42	2	5	1	s1-s4	>=500	paid employee	yes	Good	0	133.716	66.35018
105	1	44	2	1	2	p1-p4	<500	dependant	yes	Good	0	133.716	66.35018
138	1	40	4	3	1	s1-s4	<500	paid employee	yes	Good	0	133.716	66.35018
71	0	35	2	2	1	p5-p7	<500	dependant	yes	Good	0	133.716	66.35018
114	0	24	2	5	1	p5-p7	>=500	peasant	yes	Good	0	133.716	66.35018
104	0	23	2	2	1	p5-p7	>=500	dependant	yes	Good	0	133.716	66.35018
149	0	36	2	2	1	p5-p7	<500	Casual labourer/vendor	yes	Good	0	133.716	66.35018
147	1	32	4	1	1	p5-p7	<500	Casual labourer/vendor	yes	Good	0	133.716	66.35018
116	1	40	5	1	2	p1-p4	>=500	Casual labourer/vendor	lost	Good	0	133.716	66.35018
3	0	29	1	1	1	p5-p7	>=500	Casual labourer/vendor	lost	Good	0	133.716	66.35018
5	1	31	1	2	1	s1-s4	<500	dependant	yes	Good	1	133.716	66.35018
9	0	26	2	1	1	p1-p4	<500	dependant	yes	Good	0	133.716	66.35018
165	1	32	1	2	1	p1-p4	<500	paid employee	yes	Good	0	133.716	66.35018
201	1	26	2	2	1	p5-p7	>=500	Casual labourer/vendor	yes	Good	1	133.716	66.35018
198	0	43	2	2	1	s1-s4	>=500	paid employee	yes	Good	0	133.716	66.35018
166	1	36	2	1	1	p5-p7	<500	Casual labourer/vendor	yes	Good	0	133.716	66.35018
218	0	25	4	1	1	s1-s4	<500	paid employee	yes	Good	1	133.716	66.35018
214	1	41	4	1	1	p5-p7	<500	peasant	yes	Good	1	133.716	66.35018
195	0	31	2	2	2	s1-s4	<500	Casual labourer/vendor	yes	Good	1	133.716	66.35018
178	1	27	1	1	1	s5-s6	<500	Casual labourer/vendor	yes	Good	0	133.716	66.35018
188	1	27	2	2	2	p1-p4	<500	paid employee	yes	Good	1	133.716	66.35018
180	1	46	4	3	1	p5-p7	>=500	Casual labourer/vendor	yes	Good	0	133.716	66.35018
171	1	40	1	1	1	s1-s4	>=500	peasant	yes	Good	1	133.716	66.35018
183	1	59	4	5	2	p5-p7	<500	Casual labourer/vendor	yes	Good	0	133.716	66.35018
179	0	22	1	1	1	s1-s4	>=500	dependant	yes	Good	0	133.716	66.35018
194	0	24	2	2	2	p5-p7	>=500	paid employee	yes	Good	0	133.716	66.35018
169	0	26	2	2	1	s1-s4	<500	dependant	yes	Good	0	133.716	66.35018
197	0	25	2	3	1	s1-s4	>=500	Casual labourer/vendor	yes	Good	1	133.716	66.35018
167	1	35	2	2	1	none	<500	Casual labourer/vendor	yes	Good	1	133.716	66.35018
199	0	57	2	2	1	s1-s4	>=500	peasant	yes	Good	0	133.716	66.35018
202	0	33	2	2	1	p1-p4	>=500	paid employee	yes	Good	0	133.716	66.35018
189	0	33	2	2	2	p1-p4	<500	dependant	yes	Good	0	133.716	66.35018
209	1	43	2	1	2	p1-p4	>=500	peasant	yes	Good	1	133.716	66.35018
203	0	21	2	1	1	p5-p7	<500	dependant	yes	Good	1	133.716	66.35018
210	1	35	2	1	1	s1-s4	>=500	dependant	yes	Good	0	133.716	66.35018
186	0	40	2	1	2	p5-p7	>=500	paid employee	lost	Good	0	133.716	66.35018
204	0	33	2	2	1	s1-s4	>=500	peasant	yes	Good	0	133.716	66.35018
182	1	34	2	2	1	p1-p4	<500	Casual labourer/vendor	yes	Good	0	133.716	66.35018
192	1	42	2	1	1	p5-p7	>=500	peasant	yes	Good	0	133.716	66.35018
181	0	32	2	1	1	p1-p4	<500	peasant	yes	Good	0	133.716	66.35018
212	1	39	2	1	1	s1-s4	<500	Casual labourer/vendor	yes	Good	0	133.716	66.35018
184	0	25	2	1	2	p5-p7	<500	Casual labourer/vendor	yes	Good	1	133.716	66.35018
220	1	41	2	1	1	s1-s4	<500	Casual labourer/vendor	yes	Good	0	133.716	66.35018
164	1	27	2	2	1	p1-p4	>=500	Casual labourer/vendor	yes	Good	0	133.716	66.35018
109	0	27	4	2	2	none	>=500	dependant	yes	Good	0	133.716	66.35018
64	0	40	4	2	2	none	>=500	Casual labourer/vendor	yes	Good	0	133.716	66.35018
112	0	22	5	4	1	s5-s6	<500	Casual labourer/vendor	yes	Good	1	133.716	66.35018
123	0	24	2	5	1	s1-s4	>=500	dependant	yes	Good	1	133.716	66.35018
133	0	31	2	2	1	p5-p7	<500	Casual labourer/vendor	yes	Good	1	133.716	66.35018
15	1	37	2	3	2	none	<500	Casual labourer/vendor	yes	Good	1	133.716	66.35018
157	1	35	2	3	2	none	>=500	Casual labourer/vendor	yes	Good	0	133.716	66.35018
122	1	41	1	2	1	p5-p7	<500	peasant	yes	Good	1	133.716	66.35018
141	0	23	4	2	2	p5-p7	<500	Casual labourer/vendor	yes	Good	1	133.716	66.35018
139	1	50	4	2	1	p5-p7	>=500	paid employee	yes	Good	0	133.716	66.35018
145	0	38	2	2	1	p5-p7	>=500	Casual labourer/vendor	yes	Good	0	133.716	66.35018
111	1	49	2	2	1	p1-p4	<500	paid employee	yes	Good	1	133.716	66.35018
58	0	41	4	2	2	p1-p4	<500	paid employee	yes	Good	0	133.716	66.35018
160	0	43	2	5	1	Post sec	<500	peasant	yes	Good	0	133.716	66.35018
148	0	33	5	4	1	p5-p7	<500	Casual labourer/vendor	yes	Good	0	133.716	66.35018
117	1	32	2	1	1	s1-s4	<500	Casual labourer/vendor	yes	Good	0	133.716	66.35018
134	1	32	4	2	2	none	<500	Casual labourer/vendor	yes	Good	1	133.716	66.35018
11	1	22	4	3	1	p1-p4	>=500	dependant	yes	Good	1	133.716	66.35018
92	1	44	4	2	1	s1-s4	<500	paid employee	yes	Good	0	133.716	66.35018
176	0	21	1	1	2	p5-p7	<500	Casual labourer/vendor	yes	Good	0	133.716	66.35018
196	0	63	2	1	1	s1-s4	>=500	paid employee	yes	Good	1	133.716	66.35018
168	0	31	3	2	2	p1-p4	>=500	dependant	yes	Good	1	133.716	66.35018
170	1	31	2	1	1	p5-p7	>=500	dependant	lost	Good	1	133.716	66.35018
200	0	32	2	2	2	p5-p7	<500	Casual labourer/vendor	yes	Good	1	133.716	66.35018
177	1	28	1	3	1	s1-s4	<500	dependant	yes	Good	1	133.716	66.35018
219	1	29	2	2	1	none	<500	peasant	yes	Good	0	133.716	66.35018
173	1	41	2	1	1	p5-p7	<500	peasant	yes	Good	0	133.716	66.35018
22	0	20	2	3	1	s5-s6	<500	Casual labourer/vendor	yes	Good	1	133.716	66.35018
174	1	38	2	1	2	p1-p4	>=500	Casual labourer/vendor	yes	Good	1	133.716	66.35018
221	0	31	2	3	2	p1-p4	<500	Casual labourer/vendor	yes	Good	1	133.716	66.35018
193	0	32	2	2	1	s1-s4	<500	peasant	yes	Good	0	133.716	66.35018
217	0	38	5	4	2	p1-p4	>=500	peasant	yes	Good	0	133.716	66.35018
172	0	30	4	2	1	s1-s4	<500	peasant	yes	Good	0	133.716	66.35018
187	0	31	2	2	1	p5-p7	<500	paid employee	yes	Good	0	133.716	66.35018
128	0	57	2	1	2	p1-p4	>=500	peasant	lost	Good	0	133.716	66.35018
191	0	36	2	2	1	p5-p7	>=500	peasant	yes	Good	0	133.716	66.35018
163	0	30	4	1	1	p1-p4	>=500	Casual labourer/vendor	yes	Good	1	133.716	66.35018
215	0	25	1	2	2	p1-p4	<500	dependant	yes	Good	1	133.716	66.35018
151	1	63	2	2	1	s5-s6	<500	peasant	lost	Good	1	133.716	66.35018
162	0	28	2	2	2	none	<500	peasant	yes	Good	1	133.716	66.35018
12	0	37	4	2	1	s1-s4	<500	dependant	yes	Good	0	133.716	66.35018
207	1	27	2	5	2	s1-s4	>=500	Casual labourer/vendor	lost	Good	1	133.716	66.35018
213	0	37	4	1	1	s1-s4	>=500	peasant	yes	Good	0	133.716	66.35018
211	0	26	2	1	1	p5-p7	<500	peasant	yes	Good	1	133.716	66.35018
13	0	26	2	1	1	p5-p7	<500	Casual labourer/vendor	yes	Good	0	133.716	66.35018
216	1	37	1	5	1	s1-s4	>=500	paid employee	yes	Good	0	133.716	66.35018
												133.716	66.35018
												133.716	66.35018
												133.716	66.35018
												133.716	66.35018
												133.716	66.35018
												133.716	66.35018
												133.716	66.35018
												133.716	66.35018
												133.716	66.35018
												133.716	66.35018
												133.716	66.35018
												133.716	66.35018
												133.716	66.35018
												133.716	66.35018
												133.716	66.35018
												133.716	66.35018
												133.716	66.35018
												133.716	66.35018
												133.716	66.35018
												133.716	66.35018
												133.716	66.35018
												133.716	66.35018
												133.716	66.35018
												133.716	66.35018
												133.716	66.35018
												133.716	66.35018
												133.716	66.35018
												133.716	66.35018
												133.716	66.35018
												133.716	66.35018
												133.716	66.35018
												133.716	66.35018
												133.716	66.35018
												133.716	66.35018
												133.716	66.35018
												133.716	66.35018
												133.716	66.35018
												133.716	66.35018
												133.716	66.35018
												133.716	66.35018
												133.716	66.35018
												133.716	66.35018
												133.716	66.35018
												133.716	66.35018
												133.716	66.35018
												133.716	66.35018
												133.716	66.35018
												133.716	66.35018
												133.716	66.35018
												133.716	66.35018
												133.716	66.35018
												133.716	66.35018
												133.716	66.35018
												133.716	66.35018
												133.716	66.35018
												133.716	66.35018
												133.716	66.35018
												133.716	66.35018
												133.716	66.35018
												133.716	66.35018
												133.716	66.35018
												133.716	66.35018
												133.716	66.35018
												133.716	66.35018
												133.716	66.35018
												133.716	66.35018
												133.716	66.35018
												133.716	66.35018
												133.716	66.35018
												133.716	66.35018
												133.716	66.35018
												133.716	66.35018
												133.716	66.35018
												133.716	66.35018
												133.716	66.35018
												133.716	66.35018
												133.716	66.35018
												133.716	66.35018
												133.716	66.35018
												133.716	66.35018
												133.716	66.35018
												133.716	66.35018
												133.716	66.35018
												133.716	66.35018
												133.716	66.35018
												133.716	66.35018
												133.716	66.35018
												133.716	66.35018
												133.716	66.35018
												133.716	66.35018
												133.716	66.35018
												133.716	66.35018
												133.716	66.35018
												133.716	66.35018
												133.716	66.35018
												133.716	66.35018
												133.716	66.35018
												133.716	66.35018
												133.716	66.35018
												133.716	66.35018
												133.716	66.35018
												133.716	66.35018
												133.716	66.35018
												133.716	66.35018
												133.716	66.35018
												133.716	66.35018
												133.716	66.35018
												133.716	66.35018
												133.716	66.35018
												133.716	66.35018
												133.716	66.35018
												133.716	66.35018
												133.716	66.35018
												133.716	66.35018
												133.716	66.35018
												133.716	66.35018
												133.716	66.35018
												133.716	66.35018
												133.716	66.35018
												133.716	66.35018
												133.716	66.35018
												133.716	66.35018
												133.716	66.35018
												133.716	66.35018
												133.716	66.35018
												133.716	66.35018
												133.716	66.35018
												133.716	66.35018
												133.716	66.35018
												133.716	66.35018
												133.716	66.35018
												133.716	66.35018
												133.716	66.35018
												133.716	66.35018
												133.716	66.35018
												133.716	66.35018
												133.716	66.35018
												133.716	66.35018
												133.716	66.35018
												133.716	66.35018
												133.716	66.35018
												133.716	66.35018
												133.716	66.35018
												133.716	66.35018
												133.716	66.35018
												133.716	66.35018
												133.716	66.35018
												133.716	66.35018
												133.716	66.35018
												133.716	66.35018
												133.716	66.35018
												133.716	66.35018
												133.716	66.35018
												133.716	66.35018
												133.716	66.35018
												133.716	66.35018
												133.716	66.35018
												133.716	66.35018
												133.716	66.35018
												133.716	66.35018
												133.716	66.35018
												133.716	66.35018
												133.716	66.35018
												133.716	66.35018
												133.716	66.35018
												133.716	66.35018
												133.716	66.35018
												133.716	66.35018
												133.716	66.35018
												133.716	66.35018
												133.716	66.35018
												133.716	66.35018
												133.716	66.35018
												133.716	66.35018
												133.716	66.35018
												133.716	66.35018
												133.716	66.35018
												133.716	66.35018
												133.716	66.35018
												133.716	66.35018
												133.716	66.35018
												133.716	66.35018
												133.716	66.35018
												133.716	66.35018
												133.716	66.35018
												133.716	66.35018
												133.716	66.35018
												133.716	66.35018
												133.716	66.35018
												133.716	66.35018
												133.716	66.35018
												133.716	66.35018
												133.716	66.35018
												133.716	66.35018
												133.716	66.35018
												133.716	66.35018
												133.716	66.35018
												133.716	66.35018
												133.716	66.35018
												133.716	66.35018
												133.716	66.35018
												133.716	66.35018
												133.716	66.35018
												133.716	66.35018
												133.716	66.35018
												133.716	66.35018
												133.716	66.35018
												133.716	66.35018
												133.716	66.35018
												133.716	66.35018
												133.716	66.35018
												133.716	66.35018
												133.716	66.35018
												133.716	66.35018
												133.716	66.35018
												133.716	66.35018
												133.716	66.35018
												133.716	66.35018
												133.716	66.35018
												133.716	66.35018
												133.716	66.35018
												133.716	66.35018
												133.716	66.35018
												133.716	66.35018
												133.716	66.35018
												133.716	66.35018
												133.716	66.35018
												133.716	66.35018
												133.716	66.35018
												133.716	66.35018
												133.716	66.35018
												133.716	66.35018
												133.716	66.35018
												133.716	66.35018
												133.716	66.35018
												133.716	66.35018
												133.716	66.35018
												133.716	66.35018
												133.716	66.35018
												133.716	66.35018
												133.716	66.35018
												133.716	66.35018
												133.716	66.35018
												133.716	66.35018
												133.716	66.35018
												133.716	66.35018
												133.716	66.35018
												133.716	66.35018
												133.716	66.35018
												133.716	66.35018
												133.716	66.35018
												133.716	66.35018
												133.716	66.35018
												133.716	66.35018
												133.716	66.35018
												133.716	66.35018
												133.716	66.35018
												133.716	66.35018
												133.716	66.35018
												133.716	66.35018
												133.716	66.35018
												133.716	66.35018
												133.716	66.35018
												133.716	66.35018
												133.716	66.35018
												133.716	66.35018
												133.716	66.35018
												133.716	66.35018
												133.716	66.35018
												133.716	66.35018
												133.716	66.35018
												133.716	66.35018
												133.716	66.35018
												133.716	66.35018
												133.716	66.35018
												133.716	66.35018
												133.716	66.35018
												133.716	66.35018
												133.716	66.35018
												133.716	66.35018
												133.716	66.35018
												133.716	66.35018
												133.716	66.35018
												133.716	66.35018
												133.716	66.35018
												133.716	66.35018
												133.716	66.35018
												133.716	66.35018
												133.716	66.35018
												133.716	66.35018
												133.716	66.35018
												133.716	66.35018
												133.716	66.35018
												133.716	66.35018
												133.716	66.35018
												133.716	66.35018
												133.716	66.35018
												133.716	66.35018
												133.716	66.35018
												133.716	66.35018
												133.716	66.35018
												133.716	66.35018
												133.716	66.35018
												133.716	66.35018
												133.716	66.35018
												133.716	66.35018
												133.716	66.35018
												133.716	66.35018
												133.716	66.35018
												133.716	66.35018
												133.716	66.35018
												133.716	66.35018
												133.716	66.35018
												133.716	66.35018
												133.716	66.35018
												133.716	66.35018
												133.716	66.35018
												133.716	66.35018
												133.716	66.35018
												133.716	66.35018
												133.716	66.35018
												133.716	66.35018
												133.716	66.35018
												133.716	66.35018
												133.716	66.35018
												133.716	66.35018
												133.716	66.35018
												133.716	66.35018
												133.716	66.35018
												133.716	66.35018
												133.716	66.35018
												133.716	66.35018
												133.716	66.35018
												133.716	66.35018
												133.716	66.35018
												133.716	66.35018
												133.716	66.35018
												133.716	66.35018
												133.716	66.35018
												133.716	66.35018
												133.716	66.35018
												133.716	66.35018
												133.716	66.35018
												133.716	66.35018
												133.716	66.35018
												133.716	66.35018
												133.716	66.35018
												133.716	66.35018
												133.716	66.35018
												133.716	66.35018
												133.716	66.35018
												133.716	66.35018
												133.716	66.35018
												133.716	66.35018
												133.716	66.35018
												133.716	66.35018
												133.716	66.35018
												133.716	66.35018
												133.716	66.35018
												133.716	66.35018
												133.716	66.35018
												133.716	66.35018
												133.716	66.35018
												133.716	66.35018
												133.716	66.35018
												133.716	66.35018
												133.716	66.35018
												133.716	66.35018
												133.716	66.35018
												133.716	66.35018
												133.716	66.35018
												133.716	66.35018
												133.716	66.35018
												133.716	66.35018
												133.716	66.35018
												133.716	66.35018
												133.716	66.35018
												133.716	66.35018
												133.716	66.35018
												133.716	66.35018
												133.716	66.35018
												133.716	66.35018
												133.716	66.35018
												133.716	66.35018
												133.716	66.35018
												133.716	66.35018
												133.716	66.35018
												133.716	66.35018
												133.716	66.35018
												133.716	66.35018
												133.716	66.35018
												133.716	66.35018
												133.716	66.35018
												133.716	66.35018
												133.716	66.35018
												133.716	66.35018
												133.716	66.35018
												133.716	66.35018
												133.716	66.35018
												133.716	66.35018
												133.716	66.35018
												133.716	66.35018
												133.716	66.35018
												133.716	66.35018
												133.716	66.35018
												133.716	66.35018
												133.716	66.35018
												133.716	66.35018
												133.716	66.35018
												133.716	66.35018
												133.716	66.35018
												133.716	66.35018
												133.716	66.35018
												133.716	66.35018
												133.716	66.35018
												133.716	66.35018
												133.716	66.35018
												133.716	66.35018
												133.716	66.35018
												133.716	66.35018
												133.716	66.35018
												133.716	66.35018
												133.716	66.35018
												133.716	66.35018
												133.716	66.35018
												133.716	66.35018
												133.716	66.35018
												133.716	66.35018
												133.716	66.35018
												133.716	66.35018
												133.716	66.35018
												133.716	66.35018
												133.716	66.35018
												133.716	66.35018
												133.716	66.35018
												133.716	66.35018
												133.716	66.35018
												133.716	66.35018
												133.716	66.35018
												133.716	66.35018
												133.716	66.35018
												133.716	66.35018
												133.716	66.35018
												133.716	66.35018
												133.716	66.35018
												133.716	66.35018
												133.716	66.35018
												133.716	66.35018
												133.716	66.35018
												133.716	66.35018
												133.716	66.35018
												133.716	66.35018
												133.716	66.35018
												133.716	66.35018
												133.716	66.35018
												133.716	66.35018
												133.716	66.35018
												133.716	66.35018
												133.716	66.35018
												133.716	66.35018
												133.716	66.35018
												133.716	66.35018
												133.716	66.35018
												133.716	66.35018
												133.716	66.35018
												133.716	66.35018
												133.716	66.35018
												133.716	66.35018
												133.716	66.35018
												133.716	66.35018
												133.716	66.35018
												133.716	66.35018
												133.716	66.35018
												133.716	66.35018
												133.716	66.35018
												133.716	66.35018
												133.716	66.35018
												133.716	66.35018
												133.716	66.35018
												133.716	66.35018
												133.716	66.35018
												133.716	66.35018
												133.716	66.35018
												133.716	66.35018
												133.716	66.35018
												133.716	66.35018
												133.716	66.35018
												133.716	66.35018
												133.716	66.35018
												133.716	66.35018
												133.716	66.35018
												133.716	66.35018
												133.716	66.35018
												133.716	66.35018
												133.716	66.35018
												133.716	66.35018
												133.716	66.35018
												133.716	66.35018
												133.716	66.35018
												133.716	66.35018
												133.716	66.35018
												133.716	66.35018
												133.716	66.35018
												133.716	66.35018
												133.716	66.35018
												133.716	66.35018
												133.716	66.35018
												133.716	66.35018
												133.716	66.35018
												133.716	66.35018
												133.716	66.35018
												133.716	66.35018
												133.716	66.35018
												133.716	66.35018
												133.716	66.35018
												133.716	66.35018
												133.716	66.35018
												133.716	66.35018
												133.716	66.35018
												133.716	66.35018
												133.716	66.35018
												133.716	66.35018
												133.716	66.35018
												133.716	66.35018
												133.716	66.35018
												133.716	66.35018
												133.716	66.35018
												133.716	66.35018
												133.716	66.35018
												133.716	66.35018
												133.716	66.35018
												133.716	66.35018
												133.716	66.35018
												133.716	66.35018
												133.716	66.35018
												133.716	66.35018
												133.716	66.35018
												133.716	66.35018
												133.716	66.35018
												133.716	66.35018
												133.716	66.35018
												133.716	66.35018
												133.716	66.35018
												133.716	66.35018
												133.716	66.35018
												133.716	66.35018
												133.716	66.35018
												133.716	66.35018
												133.716	66.35018
												133.716	66.35018
												133.716	66.35018
												133.716	66.35018
												133.716	66.35018
												133.716	66.35018
												133.716	66.35018
												133.716	66.35018
												133.716	66.35018
												133.716	66.35018
												133.716	66.35018
												133.716	66.35018
												133.716	66.35018
												133.716	66.35018
												133.716	66.35018
												133.716	66.35018
												133.716	66.35018
												133.716	66.35018
												133.716	66.35018
												133.716	66.35018
												133.716	66.35018
												133.716	66.35018
												133.716	66.35018
												133.716	66.35018
												133.716	66.35018
												133.716	66.35018
												133.716	66.35018
												133.716	66.35018
												133.716	66.35018
												133.716	66.35018
												133.716	66.35018
												133.716	66.35018
												133.716	66.35018
												133.716	66.35018
												133.716	66.35018
												133.716	66.35018
												133.716	66.35018
												133.716	66.35018
												133.716	66.35018
												133.716	66.35018
												133.716	66.35018
												133.716	66.35018
												133.716	66.35018
												133.716	66.35018
												133.716	66.35018
												133.716	66.35018
												133.716	66.35018
												133.716	66.35018
												133.716	66.35018
												133.716	66.35018
												133.716	66.35018
												133.716	66.35018
												133.716	66.35018
												133.716	66.35018
												133.716	66.35018
												133.716	66.35018
												133.716	66.35018
												133.716	66.35018
												133.716	66.35018
												133.716	66.35018
												133.716	66.35018
												133.716	66.35018
												133.716	66.35018
												133.716	66.35018
												133.716	66.35018
												133.716	66.35018
												133.716	66.35018
												133.716	66.35018
												133.716	66.35018
												133.716	66.35018
												133.716	66.35018
												133.716	66.35018
												133.716	66.35018
												133.716	66.35018
												133.716	66.35018
												133.716	66.35018
												133.716	66.35018
												133.716	66.35018
												133.716	66.35018
												133.716	66.35018
												133.716	66.35018
												133.716	66.35018
												133.716	66.35018
												133.716	66.35018
												133.716	66.35018
												133.716	66.35018
												133.716	66.35018
												133.716	66.35018
												133.716	66.35018
												133.716	66.35018
												133.716	66.35018
												133.716	66.35018
												133.716	66.35018
												133.716	66.35018
												133.716	66.35018
												133.716	66.35018
												133.716	66.35018
												133.716	66.35018
												133.716	66.35018
												133.716	66.35018
												133.716	66.35018
												133.716	66.35018
												133.716	66.35018
												133.716	66.35018
												133.716	66.35018
												133.716	66.35018
												133.716	66.35018
												133.716	66.35018
												133.716	66.35018
												133.716	66.35018
												133.716	66.35018
												133.716	66.35018
												133.716	66.35018
												133.716	66.35018
												133.716	66.35018
												133.716	66.35018
												133.716	66.35018
												133.716	66.35018
												133.716	66.35018
												133.716	66.35018
												133.716	66.35018
												133.716	66.35018
												133.716	66.35018
												133.716	66.35018
												133.716	66.35018
												133.716	66.35018
												133.716	66.35018
												133.716	66.35018
												133.716	66.35018
												133.716	66.35018
												133.716	66.35018
												133.716	66.35018
												133.716	66.35018
												133.716	66.35018
												133.716	66.35018
												133.716	66.35018
												133.716	66.35018
												133.716	66.35018
												133.716	66.35018
												133.716	66.35018
												133.716	66.35018
												133.716	66.35018
												133.716	66.35018
												133.716	66.35018
												133.716	66.35018
												133.716	66.35018
												133.716	66.35018
												133.716	66.35018
												133.716	66.35018
												133.716	66.35018
												133.716	66.35018
												133.716	66.35018
												133.716	66.35018
												133.716	66.35018
												133.716	66.35018
												133.716	66.35018
												133.716	66.35018
												133.716	66.35018
												133.716	66.35018
												133.716	66.35018
												133.716	66.35018
												133.716	66.35018
												133.716	66.35018
												133.716	66.35018
												133.716	66.35018
												133.716	66.35018
												133.716	66.35018
												133.716	66.35018
												133.716	66.35018
												133.716	66.35018
												133.716	66.35018
												133.716	66.35018
												133.716	66.35018
												133.716	66.35018
												133.716	66.35018
												133.716	66.35018
												133.716	66.35018
												133.716	66.35018
												133.716	66.35018
												133.716	66.35018
												133.716	66.35018
												133.716	66.35018
												133.716	66.35018
												133.716	66.35018
												133.716	66.35018
												133.716	66.35018
												133.716	66.35018
												133.716	66.35018
												133.716	66.35018
												133.716	66.35018
												133.716	66.35018
												133.716	66.35018
												133.716	66.35018
												133.716	66.35018
												133.716	66.35018
												133.716	66.35018
												133.716	66.35018
												133.716	66.35018
												133.716	66.35018
												133.716	66.35018
												133.716	66.35018
												133.716	66.35018
												133.716	66.35018
												133.716	66.35018
												133.716	66.35018
												133.716	66.35018
												133.716	66.35018
												133.716	66.35018
												133.716	66.35018
												133.716	66.35018
												133.716	66.35018
												133.716	66.35018
												133.716	66.35018
												133.716	66.35018
												133.716	66.35018
												133.716	66.35018
												133.716	66.35018
												133.716	66.35018
												133.716	66.35018
												133.716	66.35018
												133.716	66.35018
												133.716	66.35018
												133.716	66.35018
												133.716	66.35018
												133.716	66.35018
												133.716	66.35018
												133.716	66.35018
												133.716	66.35018
												133.716	66.35018
												133.716	66.35018
												133.716	66.35018
												133.716	66.35018
												133.716	66.35018
												133.716	66.35018
												133.716	66.35018
												133.716	66.35018
												133.716	66.35018
												133.716	66.35018
												133.716	66.35018
												133.716	66.35018
												133.716	66.35018
												133.716	66.35018
												133.716	66.35018
												133.716	66.35018
												133.716	66.35018
												133.716	66.35018
												133.716	66.35018
												133.716	66.35018
												133.716	66.35018
												133.716	66.35018
												133.716	66.35018
												133.716	66.35018
												133.716	66.35018
												133.716	66.35018
												133.716	66.35018
												133.716	66.35018
												133.716	66.35018
												133.716	66.35018
												133.716	66.35018
												133.716	66.35018
												133.716	66.35018
												133.716	66.35018
												133.716	66.35018
												133.716	66.35018
												133.716	66.35018
												133.716	66.35018
												133.716	66.35018
												133.716	66.35018
												133.716	66.35018
												133.716	66.35018
												133.716	66.35018
												133.716	66.35018
												133.716	66.35018
												133.716	66.35018
												133.716	66.35018
												133.716	66.35018
												133.716	66.35018
												133.716	66.35018
												133.716	66.35018
												133.716	66.35018
												133.716	66.35018
												133.716	66.35018
												133.716	66.35018
												133.716	66.35018
												133.716	66.35018
												133.716	66.35018
												133.716	66.35018
												133.716	66.35018
												133.716	66.35018
												133.716	66.35018
												133.716	66.35018
												133.716	66.35018
												133.716	66.35018
												133.716	66.35018
												133.716	66.35018
